# Supplementary material for: Integration of reconfigurable microchannels into aligned three-dimensional neural networks for spatially controllable neuromodulation
Source: Sci Adv. 2023 Mar 10;9(10):eadf0925. doi: 10.1126/sciadv.adf0925 (PMC10005277; doi:10.1126/sciadv.adf0925)
Supplement: Supplementary file 2 — Movies S1 to S6 [file sciadv.adf0925_movies_s1_to_s6.zip]

Archive with 6 entries (6 files):
- adf0925_Movie_S1.mp4
- adf0925_Movie_S2.mp4
- adf0925_Movie_S3.mp4
- adf0925_Movie_S4.mp4
- adf0925_Movie_S5.mp4
- adf0925_Movie_S6.mp4
